# Supplementary material for: Antioxidant Nobiletin Enhances Oocyte Maturation and Subsequent Embryo Development and Quality
Source: Int J Mol Sci. 2020 Jul 27;21(15):5340. doi: 10.3390/ijms21155340 (PMC7432792; doi:10.3390/ijms21155340)
Supplement: Supplementary file 1 [file ijms-21-05340-s001.zip]

Archive with 7 entries (4 files):
- Supplementary Files_Cajas et al/
- Supplementary Files_Cajas et al/Revised_Figure S1_Cajas et al.tif
- __MACOSX/
- __MACOSX/Supplementary Files_Cajas et al/
- __MACOSX/Supplementary Files_Cajas et al/._Revised_Figure S1_Cajas et al.tif
- Supplementary Files_Cajas et al/Table S1_Cajas et al..docx
- __MACOSX/Supplementary Files_Cajas et al/._Table S1_Cajas et al..docx
